# Supplementary material for: Somatic mosaic SOX10 indel mutations underlie a form of segmental schwannomatosis
Source: Acta Neuropathol. 2023 Oct 11;146(6):857–60. doi: 10.1007/s00401-023-02641-6 (PMC10627975; doi:10.1007/s00401-023-02641-6)
Supplement: Supplementary file 2 — Supplementary file2 (XLSX 19 KB) [file 401_2023_2641_MOESM2_ESM.xlsx]

## Sheet: Table S1 mutation data
Supplementary Table 1. Genetic alterations in the segmental schwannomatosis-associated schwannomas.
											Tumor a		Tumor b		Tumor c		Tumor d		Adjacent uninvolved sciatic nerve
Patient ID	Chromosome	Position	Reference allele	Alternate allele	Gene	Amino acid variant	cDNA variant	Transcript ID	Variant location	Variant function	Coverage	Allele frequency	Coverage	Allele frequency	Coverage	Allele frequency	Coverage	Allele frequency	Coverage	Allele frequency
UCSF segmental schwannomatosis #1	chr22	g.38,374,051	G	GGTACTT	SOX10	p.Y173_Q174insKY	c.519_520insAAGTAC	NM_006941	exon 3	nonframeshift insertion	334	33%	494	23%	244	30%	327	36%	242	0.01
											Tumor a		Tumor b		Peripheral blood		Skin biopsy
Patient ID	Chromosome	Position	Reference allele	Alternate allele	Gene	Amino acid variant	cDNA variant	Transcript ID	Variant location	Variant function	Coverage	Allele frequency	Coverage	Allele frequency	Coverage	Allele frequency	Coverage	Allele frequency
UCSF segmental schwannomatosis #2	chr22	g.38,374,041	C	CGCCTGGGCTGGTACT	SOX10	p.R176_R177insQYQPR	c.529_530insAGTACCAGCCCAGGC	NM_006941	exon 3	nonframeshift insertion	147	21%	216	29%	235	0%	475	0

## Sheet: Table S2 CNV data
Supplementary Table 2. Chromosomal copy number alterations in the segmental schwannomatosis-associated schwannomas.
Patient ID	Tumor ID	Chromosomal gains	Chromosomal losses	Copy-neutral loss of heterozygosity
UCSF segmental schwannomatosis #1	Tumor a	none	none	none
	Tumor b	none	none	none
	Tumor c	none	none	none
	Tumor d	none	none	none
UCSF segmental schwannomatosis #2	Tumor a	none	22q	none
	Tumor b	none	22q	none

## Sheet: Table S3 DNA methylation
Supplementary Table 3. DNA methylation-based classification of the segmental schwannomatosis-associated schwannomas.
				DKFZ MolecularNeuropathology.org brain classifier v12.5 results
Tumor ID	Array version	IDAT file ID	GEO sample ID	Methylation class	Calibrated score
UCSF segmental schwannomatosis #1 Tumor a	EPIC1	206466470081_R04C01	GSM7670314	Schwannoma	0.96238
UCSF segmental schwannomatosis #1 Tumor b	EPIC1	206466470081_R03C01	GSM7670315	Schwannoma	0.98543
UCSF segmental schwannomatosis #1 Tumor c	EPIC1	206466470081_R02C01	GSM7670316	Schwannoma	0.96609
UCSF segmental schwannomatosis #1 Tumor d	EPIC1	206466470081_R05C01	GSM7670317	Schwannoma	0.99594
UCSF segmental schwannomatosis #2 Tumor a	EPIC1	205117390141_R04C01	GSM7670318	Schwannoma	0.34893
UCSF segmental schwannomatosis #2 Tumor b	EPIC1	206466470081_R01C01	GSM7670319	Schwannoma	0.96741
			GEO dataset ID GSE239715

## Sheet: Table S4 methylation heatmap
Supplementary Table 4. Schwannoma tumor samples used for unsupervised hiearchical clustering analysis of genome-wide DNA methylation profiles.
Methylation class	Clinical setting	Genetic driver	De-identified study ID	IDAT file ID	GEO file ID	Data Source
Schwannoma	Segmental schwannomatosis	SOX10 indel mutation	UCSF segmental schwannomatosis #1 Tumor a	206466470081_R04C01	GSM7670314	present study (GEO study # GSE239715)
Schwannoma	Segmental schwannomatosis	SOX10 indel mutation	UCSF segmental schwannomatosis #1 Tumor b	206466470081_R03C01	GSM7670315	present study (GEO study # GSE239715)
Schwannoma	Segmental schwannomatosis	SOX10 indel mutation	UCSF segmental schwannomatosis #1 Tumor c	206466470081_R02C01	GSM7670316	present study (GEO study # GSE239715)
Schwannoma	Segmental schwannomatosis	SOX10 indel mutation	UCSF segmental schwannomatosis #1 Tumor d	206466470081_R05C01	GSM7670317	present study (GEO study # GSE239715)
Schwannoma	Segmental schwannomatosis	SOX10 indel mutation	UCSF segmental schwannomatosis #2 Tumor a	205117390141_R04C01	GSM7670318	present study (GEO study # GSE239715)
Schwannoma	Segmental schwannomatosis	SOX10 indel mutation	UCSF segmental schwannomatosis #2 Tumor b	206466470081_R01C01	GSM7670319	present study (GEO study # GSE239715)
Schwannoma	Sporadic/solitary	SOX10 indel mutation	UCSF schwannoma #1	205117390141_R01C01	GSM5908268	Williams EA et al. Neuro-Oncology 2023, PMID 37436963 (GEO study # GSE197094)
Schwannoma	Sporadic/solitary	SOX10 indel mutation	UCSF schwannoma #2	205117390141_R02C01	GSM5908269	Williams EA et al. Neuro-Oncology 2023, PMID 37436963 (GEO study # GSE197094)
Schwannoma	Sporadic/solitary	SOX10 indel mutation	UCSF schwannoma #4	205437180152_R01C01	GSM5908278	Williams EA et al. Neuro-Oncology 2023, PMID 37436963 (GEO study # GSE197094)
Schwannoma	Sporadic/solitary	SOX10 indel mutation	FM schwannoma #1	205437180153_R02C01	GSM5908286	Williams EA et al. Neuro-Oncology 2023, PMID 37436963 (GEO study # GSE197094)
Schwannoma	Sporadic/solitary	SOX10 indel mutation	FM schwannoma #3	205437180096_R08C01	GSM5908277	Williams EA et al. Neuro-Oncology 2023, PMID 37436963 (GEO study # GSE197094)
Schwannoma	Sporadic/solitary	SOX10 indel mutation	FM schwannoma #4	205437180096_R06C01	GSM5908276	Williams EA et al. Neuro-Oncology 2023, PMID 37436963 (GEO study # GSE197094)
Schwannoma	Sporadic/solitary	SOX10 indel mutation	FM schwannoma #9	205437180153_R03C01	GSM5908287	Williams EA et al. Neuro-Oncology 2023, PMID 37436963 (GEO study # GSE197094)
Schwannoma	Sporadic/solitary	NF2 mutation	UCSF schwannoma #9	205117390141_R05C01	GSM5908272	Williams EA et al. Neuro-Oncology 2023, PMID 37436963 (GEO study # GSE197094)
Schwannoma	Sporadic/solitary	NF2 mutation	UCSF schwannoma #10	205117390141_R06C01	GSM5908273	Williams EA et al. Neuro-Oncology 2023, PMID 37436963 (GEO study # GSE197094)
Schwannoma	Sporadic/solitary	NF2 mutation	UCSF schwannoma #11	205437180152_R02C01	GSM5908279	Williams EA et al. Neuro-Oncology 2023, PMID 37436963 (GEO study # GSE197094)
Schwannoma	Sporadic/solitary	NF2 mutation	UCSF schwannoma #13	205437180152_R04C01	GSM5908281	Williams EA et al. Neuro-Oncology 2023, PMID 37436963 (GEO study # GSE197094)
Schwannoma	NF2-associated schwannomatosis	NF2 mutation	UCSF schwannoma #14	205437180152_R05C01	GSM5908282	Williams EA et al. Neuro-Oncology 2023, PMID 37436963 (GEO study # GSE197094)
Schwannoma	Sporadic/solitary	NF2 mutation	UCSF schwannoma #15	205437180152_R07C01	GSM5908284	Williams EA et al. Neuro-Oncology 2023, PMID 37436963 (GEO study # GSE197094)
Schwannoma	Sporadic/solitary	NF2 mutation	UCSF schwannoma #16	205437180152_R08C01	GSM5908285	Williams EA et al. Neuro-Oncology 2023, PMID 37436963 (GEO study # GSE197094)
Schwannoma	Sporadic/solitary	NF2 mutation	UCSF schwannoma #17	205437180182_R01C01	GSM5908288	Williams EA et al. Neuro-Oncology 2023, PMID 37436963 (GEO study # GSE197094)
Schwannoma	LZTR1-associated schwannomatosis	NF2 + LZTR1 mutations	UCSF schwannoma #26b	205117390141_R08C01	GSM5908275	Williams EA et al. Neuro-Oncology 2023, PMID 37436963 (GEO study # GSE197094)
